# Supplementary material for: A Genome-Wide Association Study of Genetic Variants of Apolipoprotein A1 Levels and Their Association with Vitamin D in Korean Cohorts
Source: Genes (Basel). 2022 Aug 29;13(9):1553. doi: 10.3390/genes13091553 (PMC9498618; doi:10.3390/genes13091553)
Supplement: Supplementary file 1 [file genes-13-01553-s001.zip]

Archive with 1 entries (1 files):
- Supplementary_20220817.pdf
